# Supplementary material for: P300 promotes tumor recurrence by regulating radiation-induced conversion of glioma stem cells to vascular-like cells
Source: Nat Commun. 2022 Oct 19;13:6202. doi: 10.1038/s41467-022-33943-0 (PMC9582000; doi:10.1038/s41467-022-33943-0)
Supplement: Supplementary file 4 — Source Data [file 41467_2022_33943_MOESM4_ESM.xlsx]

## Sheet: Fig.1g
For heatmap, average of 3 rounds was used
		Rd1				Rd2				Rd3
		Day_2	Day_7			Day_2	Day_7			Day_2	Day_7
Ec markers	PECAM1	2	4.1		PECAM1	2.2	4.3		PECAM1	1.9	4.3
	CDH5	1.5	3.8		CDH5	1.7	4		CDH5	1.8	3.7
	FLT1	1.7	4.5		FLT1	1.9	4.1		FLT1	1.6	4.2
	EDN1	1.9	3.1		EDN1	2.1	2.8		EDN1	2	3
	VWF	1.2	2.5		VWF	1.5	2.4		VWF	1.4	2.6
	ENG	1.5	2.8		ENG	1.8	2.5		ENG	1.6	2.7
Pericyte markers	DES	1.6	3.5		DES	2.1	3.4		DES	1.8	3.2
	PDGFRB	1.3	2.1		PDGFRB	1.5	2.2		PDGFRB	1.4	2
	ACTA2	2	3.6		ACTA2	2.4	3.8		ACTA2	2.1	3.5
	CD248	1.4	3.2		CD248	1.7	3.1		CD248	1.5	2.9
	MCAM	1.8	4.2		MCAM	1.9	4		MCAM	1.6	4.4
	ANGPT1	1.7	5.5		ANGPT1	2	4.6		ANGPT1	1.8	4.8
GSC markers	NANOG	1.2	1.5		NANOG	1.1	1.4		NANOG	1	1.3
	POU5F1	0.6	1.1		POU5F1	0.8	1.2		POU5F1	0.6	1.3
	KLF4	1.1	2.2		KLF4	1.4	2.1		KLF4	1.2	2
	SOX2	1.3	1.4		SOX2	1.5	1.7		SOX2	1.2	1.5
	NES	1.5	2.1		NES	1.9	2.2		NES	1.4	1.9
	CD15	0.8	1.7		CD15	1.1	1.5		CD15	0.7	1.5
	GFAP	1.2	1.3		GFAP	1.4	1.5		GFAP	1.1	1.4

## Sheet: Fig.2a
qRT-PCR data (avg from 3 rounds used to generatte heatmap)																GSC and EMT markers
					EC and PC markers
Rd1
	PECAM1	CDH5	VWF	ENG	EDN1	DES	ACTA2	PDGFRB	MCAM	ANGPT1			SOX2	NANOG	POU5F1	NES	GFAP	CDH1	CDH2	SNAI1	SNAI2	TWIST1
0Gy	1	1	1	1	1	1	1	1	1	1		0Gy	1	1	1	1	1	1	1	1	1	1
2Gy (x4)	2.6	2.7	2.2	2	2.5	2.8	2.5	2.1	2.3	2.3		2Gy (x4)	1.7	1.5	1.4	1.9	1.9	1.2	1.1	1.1	1.4	1.2
8GY	2.8	3.2	2.1	2.3	2.4	3	2.8	2	2.5	2.8		8GY	1.3	1.3	1.6	1.5	1.5	1.3	1.3	1.3	1.8	1.3
Rd2
	PECAM1	CDH5	VWF	ENG	EDN1	DES	ACTA2	PDGFRB	MCAM	ANGPT1			SOX2	NANOG	POU5F1	NES	GFAP	CDH1	CDH2	SNAI1	SNAI2	TWIST1
0Gy	1	1	1	1	1	1	1	1	1	1		0Gy	1	1	1	1	1	1	1	1	1	1
2Gy (x4)	2.7	2.9	2.5	2.3	2.1	3	2.7	2	2.4	2.5		2Gy (x4)	1.5	1.3	1.2	2.1	2.2	1.1	1.25	1.3	1.3	1.1
8GY	2.6	3.5	2	2.5	2.7	2.6	3	2.3	2.6	2.7		8GY	1.3	1.4	1.8	1.6	1.8	1.2	1.2	1.1	1.6	1.2
Rd3
	PECAM1	CDH5	VWF	ENG	EDN1	DES	ACTA2	PDGFRB	MCAM	ANGPT1			SOX2	NANOG	POU5F1	NES	GFAP	CDH1	CDH2	SNAI1	SNAI2	TWIST1
0Gy	1	1	1	1	1	1	1	1	1	1		0Gy	1	1	1	1	1	1	1	1	1	1
2Gy (x4)	2.4	2.8	2.1	2.1	2.2	2.7	2.7	2.2	2.5	2.1		2Gy (x4)	1.6	1.6	1.4	1.8	1.95	1.25	1	1.2	1.5	1
8GY	3	3	2.3	2.1	2.1	2.9	2.7	2.1	2.4	2.9		8GY	1.5	1.1	1.3	1.4	1.6	1.3	1.1	1.3	1.6	1.4

## Sheet: Fig.2b
			IDH1 wt
		Primary GBM
		Proneural		Classical		Mesenchymal		Recurrent GBM lines				IDH1mutant GBM
		HK_217	HK_408	HK_382	HK_417	HK_372	HK_412	HK_347	HK_296	HK_308	HK_413	HK_213	HK_252
EC markers	CD31	4.1	4.1	1.8	2.1	2	3.2	3.7	2.5	4.5	2.1	2.1	2
	CDH5	3.9	3.2	2.3	1.8	1.5	4.7	4.2	2.9	4.8	2.4	2.2	4
	ENG	2.6	5.1	4	1.6	1.9	3.9	4	2.4	4.4	2	3	1.3
	VWF	2.1	3.4	2.8	2	1.3	2.5	3.4	2.2	3.5	2.1	2.6	1.4
PC markers	DES	4.2	3.9	2.1	1.8	2.5	5.5	4.1	1.8	2.5	1.9	3.5	2.7
	PDGFRB	2.1	5.1	2	1.5	2.8	3.5	4.3	1.9	2.7	3.1	5.1	3.1
	ACTA2	2.2	2.5	1.5	2.1	2.1	2.1	1.9	2.5	4.2	1.7	3.9	2.5
	CD248	2	2.1	1.1	1.6	1.8	2.8	1.3	1.7	3.5	1.1	2.8	3.7
GSC markers	SOX2	1.4	1	1.8	1.1	1.2	2.1	1.4	1.5	2	1.5	2.9	1.7
	NANOG	1.3	1.9	1.5	1.5	1.2	4	1.8	2.6	2.5	1.1	1.2	1.2
	OCT4	1.2	1.8	1.4	1.3	1.1	3.3	1.4	1.1	3.1	1.4	2.5	1
	KLF4	1.7	2.6	2.1	2.1	1.5	2.5	1.9	1.3	2.3	1.9	2.2	1.3
	NESTIN	1.3	1.2	2.4	1.2	1.2	2.2	2.1	1.3	3.3	2.2	2.2	1.1
	CD15	1.2	1.5	2.1	1.1	1.4	2.3	2.4	1.8	2.5	2.5	2.7	1.3
	GFAP	1.5	1.3	1.5	1.3	1.2	1.1	0.5	0.8	1.8	0.8	2	1.1

## Sheet: Fig.2e
qPCR data for heatmap (avg from 3 replicates per condition)
GSC
	PECAM1	CDH5	ENG	FLT1	VWF	DES	ACTA2	CD146	CD248	SOX2	POU5F1	KLF4	NANOG	BMI1	NESTIN	GFAP
0G CD133+	1	1	1	1	1	1	1	1	1	1	1	1	1	1	1	1
8G CD133+ D2	2.3	5.5	1.5	2.1	1.9	4.5	3.5	2.1	1.5	2.1	1.8	3.7	4.5	2.1	2.1	0.8
8G CD133+ D7	2.6	7.8	3.2	2.5	2.6	6.2	2.6	1.9	2.3	1.8	3	2.8	3.2	2.8	2.7	1.1
	PECAM1	CDH5	ENG	FLT1	VWF	DES	ACTA2	CD146	CD248	SOX2	POU5F1	KLF4	NANOG	BMI1	NESTIN	GFAP
0G CD133+	1	1	1	1	1	1	1	1	1	1	1	1	1	1	1	1
8G CD133+ D2	2	5	1.7	2	2	4.1	3.3	1.8	1.6	1.8	1.5	3.4	4	2	2.2	1
8G CD133+ D7	2.3	7	3	2.7	2.7	5.9	2.8	2.3	2.5	2.2	2.6	3	3	2.4	2.5	1.2
	PECAM1	CDH5	ENG	FLT1	VWF	DES	ACTA2	CD146	CD248	SOX2	POU5F1	KLF4	NANOG	BMI1	NESTIN	GFAP
0G CD133+	1	1	1	1	1	1	1	1	1	1	1	1	1	1	1	1
8G CD133+ D2	1.9	5.2	1.8	2.4	2.2	4	3	2.2	1.3	1.5	1.4	3.5	3.8	1.9	2	1.2
8G CD133+ D7	2.4	7.3	3.1	2.6	2.5	6	2.5	2.1	2.7	2	2.4	2.6	2.9	2.3	2.3	1.3
Non-GSC
	PECAM1	CDH5	ENG	FLT1	VWF	DES	ACTA2	CD146	CD248	SOX2	POU5F1	KLF4	NANOG	BMI1	NESTIN	GFAP
0G CD133-	1	1	1	1	1	1	1	1	1	1	1	1	1	1	1	1
8G CD133- D2	1.5	1.2	0.9	1.1	0.8	2.1	4.3	2.3	2.5	0.5	0.5	1.2	0.9	1.1	1.1	2.4
8G CD133- D7	1.9	1.4	1.8	1.4	1.2	2.2	0.5	3.9	6.4	0.6	0.4	1.6	0.8	0.9	1.7	3.2
	PECAM1	CDH5	ENG	FLT1	VWF	DES	ACTA2	CD146	CD248	SOX2	POU5F1	KLF4	NANOG	BMI1	NESTIN	GFAP
0G CD133-	1	1	1	1	1	1	1	1	1	1	1	1	1	1	1	1
8G CD133- D2	1.3	1	0.8	1.3	1.1	2.2	3.6	2	2.4	0.4	0.7	1	1	1.2	1.3	2.7
8G CD133- D7	1.6	1.3	1.5	1.4	1.3	2	0.9	3.5	6	0.7	0.9	1.4	0.8	1	1.5	3.4
	PECAM1	CDH5	ENG	FLT1	VWF	DES	ACTA2	CD146	CD248	SOX2	POU5F1	KLF4	NANOG	BMI1	NESTIN	GFAP
0G CD133-	1	1	1	1	1	1	1	1	1	1	1	1	1	1	1	1
8G CD133- D2	1.4	1.1	1.1	1.2	0.9	1.8	3.8	2.2	2	0.7	0.5	1.1	0.7	0.9	1.4	2.5
8G CD133- D7	1.7	1.5	1.3	1.7	1.2	2	1.2	3.6	5.7	0.8	0.7	1.3	0.9	1.2	1.6	3

## Sheet: Fig,2d
	HK_408 cells transduced with CDH5-mC and DES-mC reporters and radiated at 8 Gy and mCherry expression quantified at Days 2, 3 and 7 after radiation by flow cytometry.
			CDH5-mCherry+ Cells
			0 Gy	8 Gy				0 Gy	8 Gy				0 Gy	8 Gy
	Day 2	408_1	0.9	1.8		Day3	408_1	0.95	2.8		Day 7	408_1	1.2	4.8
		408_1b	0.8	1.7			408_1b	1	2.6			408_1b	1.3	4.6
		408_1c	0.9	1.6			408_1c	1.1	2.9			408_1c	1.1	4.7
		408_2	0.85	1.95			408_2	1.3	2.9			408_2	1.3	4.4
		408_2b	0.7	2			408_2b	1.2	3			408_2b	1.2	4.5
		408_2c	0.7	1.8			408_2c	1.4	2.6			408_2c	1.3	4.7
		408_3	0.95	2.1			408_3	1.2	2.7			408_3	1.15	4.5
		408_3b	1	1.8			408_3b	1.3	2.8			408_3b	1.4	4.4
		408_3c	0.9	1.7			408_3c	1.2	2.9			408_3c	1.1	4.6
		Avg	0.855556	1.82778			Avg	1.18333	2.8			Avg	1.22778	4.57778
		stdev	0.104416	0.160295			stdev	0.145774	0.141421			stdev	0.103414	0.139443
				DES-mCherry+ cells
				mCherry+ Cells
				0 Gy	8 Gy
		Day 2	408_1	1.5	2.6		Day3	408_1	1.5	3.8		Day 7	408_1	1.6	6
			408_1b	1.4	2.2			408_1b	1.6	4			408_1b	1.4	5.7
			408_1c	1.3	2.7			408_1c	1.4	3.5			408_1c	1.5	5.6
			408_2	1.2	2.4			408_2	1.5	3.9			408_2	1.6	5.5
			408_2b	1.2	2.5			408_2b	1.7	3.6			408_2b	1.7	5.4
			408_2c	1.1	2.4			408_2c	1.4	3.8			408_2c	1.5	5.7
			408_3	1.4	2.5			408_3	1.6	4			408_3	1.5	5.7
			408_3b	1.5	2.3			408_3b	1.3	4.1			408_3b	1.7	5.9
			408_3c	1.3	2.4			408_3c	1.7	3.7			408_3c	1.5	5.8
			Avg	1.32222	2.44444			avg	1.52222	3.82222			avg	1.55556	5.7
			stdev	0.139443	0.150923			stdev	0.139443	0.198606			stdev	0.101379	0.187083

## Sheet: Fig.2g
CD133+ and CD133- fractions of HK_408 cells were transduced with CDH5-mC and DES-mC reporters and radiated at 8 Gy and mCherry expression quantified at day 7 after radiation by flow cytometry.
		CD133+ 0Gy	CD133+ 8Gy	CD133- 0Gy	CD133- 8Gy			8Gy CD133+	8Gy CD133-
Rd1	CDH5-mc	1.2	5.1	0.9	1.5		p-value	0.00255218	0.0820149
Rd2	CDH5-mc	1.5	4.8	0.6	1.3
Rd3	CDH5-mc	1.7	5.5	1.3	1.5
Avg		1.46667	5.13333	0.933333	1.43333
stdev		0.251661	0.351188	0.351188	0.11547
		CD133+ 0Gy	CD133+ 8Gy	CD133- 0Gy	CD133- 8Gy
Rd1	Des-mc	2.2	6.9	1.4	2.5			8Gy CD133+	8Gy CD133-
Rd2	Des-mc	2	7.8	1.2	1.6		p-value	0.00647	0.0782023
Rd3	Des-mc	2.6	7.1	1.7	2.3
Avg		2.26667	7.26667	1.43333	2.13333
stdev		0.305505	0.472582	0.1	0.472582
		CD133+ 0Gy	CD133+ 8Gy	CD133- 0Gy	CD133- 8Gy
	CDH5-mC+	1.5	5	0.9	1.4
	DES-mC+	2.3	7.3	1.4	2.1
stdev		0.251661	0.351188	0.351188	0.11547
		0.305505	0.472582	0.1	0.472582

## Sheet: Fig. 2j
	HK_408 cells transduced with CDH5-mC and Des-mC reporters and GFP-Luc transplanted into NSG mice. N=5 mice per group. Mice were radiated two weeks post-transplantation, and tumors harvested for flow cytometric analysis.
	CDH5-mC+						Des-mC+
		0Gy	8Gy					0Gy	8Gy
Rd1	XT_1	1.7	7.5			Rd1	XT_1	2.9	13.8
	XT_2	1.5	7.8				XT_2	3.5	13
	XT_3	1.8	8				XT_3	3.2	12.8
	XT_4	2	8.2				XT_4	3.3	13.5
	XT_5	1.9	8.3				XT_5	2.8	13.3
Rd2	XT_6	2.1	8.6			Rd2	XT_6	3.7	12.8
	XT_7	2.3	7.7				XT_7	3.5	12.9
	XT_8	2.1	7.8				XT_8	3.2	13
	XT_9	1.9	8.1				XT_9	2.9	13.4
	XT_10	1.7	8.3				XT_10	3.8	14
	avg	1.9	8.03				avg	3.28	13.25
	stdev	0.235702	0.3335				stdev	0.345768	0.422295
	p-value		7.49313e-14				p-value		1.16644e-12

## Sheet: Fig.2l
	No. of GFP+ marker+ cells were quantified in blood vessels and tumor area per section										Tumor area (TM) - 0.04mm2				T1 - tumor_1		BVL - Blood vessels
															T2- tumor_2
	mGBM 0 Gy			mGBM 8 Gy				mGBM 0 Gy			mGBM 8 Gy				T3- tumor _3
	VE-CADHERIN+ cells per section							DESMIN+ cells per section
	BVL	TM		BVL	TM			BVL	TM		BVL	TM
T1, S1	2	9		3	18		T1, S1	1	7		2	21
S2	1	8		2	17		S2	2	10		3	19
S3	1	7		1	16		S3	1	8		2	22
S4	2	6		3	15		S4	2	9		3	19
S5	0	8		2	16		S5	2	8		2	23
T2, S1	2	8		2	17		T2, S1	1	9		2	21
S2	2	9		3	18		S2	2	10		2	18
S3	1	11		4	19		S3	1	12		3	19
S4	2	8		2	21		S4	0	8		2	20
S5	1	12		3	17		S5	2	12		2	21
T3, S1	2	7		2	18		T3, S1	1	11		3	23
S2	1	9		2	19		S2	2	7		2	18
S3	1	6		2	16		S3	2	10		2	20
S4	1	8		1	18		S4	1	13		2	22
S5	0	10		2	20		S5	1	11		3	21
Avg	1.26667	8.4	Avg	2.26667	17.6667		Avg	1.4	9.66667	Avg	2.33333	20.4667
Stdev	0.703732	1.68184	Stdev	0.798809	1.63299		Stdev	0.632456	1.87718	Stdev	0.48795	1.64172
			p-value	0.000919942	5.58376e-12					p-value	0.000475685	4.79047e-11

## Sheet: Fig.3b
Matrigel tube formation
Cell Line
Positive CTL	No. of branch points per field
HUVEC_F1	65
HUVEC_F2	58
HUVEC_F3	55
HUVEC_F4	58
HUVEC_F5	64
	Rd1				Rd2				Rd3
	Control	IR			Control	IR			Control	IR
HK_408_F1	12	35		HK_408_F1	11	32		HK_408_F1	16	38
HK_408_F2	15	30		HK_408_F2	13	28		HK_408_F2	15	30
HK_408_F3	10	28		HK_408_F3	14	35		HK_408_F3	12	35
HK_408_F4	14	35		HK_408_F4	15	30		HK_408_F4	15	32
HK_408_F5	18	32		HK_408_F5	14	32		HK_408_F5	10	30
avg	13.8	32			13.4	31.4			13.6	33
STDEV	3.03315	3.08221			1.35647	2.33238			2.24499	3.09839
	Control	IR			Control	IR			Control	IR
HK_372_F1	10	20		HK_372_F1	12	22		HK_372_F1	11	24
HK_372_F2	8	25		HK_372_F2	10	28		HK_372_F2	10	28
HK_372_F3	12	22		HK_372_F3	15	20		HK_372_F3	9	21
HK_372_F4	15	28		HK_372_F4	8	25		HK_372_F4	15	23
HK_372_F5	12	24		HK_372_F5	13	21		HK_372_F5	12	25
avg	11.4	23.8		avg	11.6	23.2		avg	11.4	24.2
STDEV	2.60768	3.03315		STDEV	2.70185	3.27109		STDEV	2.30217	2.58844
	Control	IR			Control	IR			Control	IR
HK_382_F1	16	25		HK_382_F1	14	28		HK_382_F1	10	30
HK_382_F2	12	28		HK_382_F2	16	32		HK_382_F2	12	25
HK_382_F3	18	32		HK_382_F3	15	31		HK_382_F3	18	28
HK_382_F4	15	30		HK_382_F4	17	29		HK_382_F4	16	29
HK_382_F5	14	25		HK_382_F5	18	26		HK_382_F5	17	30
avg	15	28		avg	16	29.2		avg	14.6	28.4
STDEV	2.23607	3.08221		STDEV	1.58114	2.38747		STDEV	3.43511	2.07364

## Sheet: Fig.3d
				No. of DiI-Ac-LDL+ cells per field
					Rd1			Rd2				Rd3
				Control	IR			Control	IR			Control	IR
			HK_408_F1	12	21		HK_408_F1	7	28		HK_408_F1	16	25
			HK_408_F2	8	20		HK_408_F2	15	23		HK_408_F2	12	21
			HK_408_F3	13	26		HK_408_F3	10	21		HK_408_F3	10	27
			HK_408_F4	11	23		HK_408_F4	12	20		HK_408_F4	11	22
			HK_408_F5	12	26		HK_408_F5	13	27		HK_408_F5	12	26
			avg	11.2	23.2		avg	11.4	23.8		avg	12.2	24.2
			STDEV	1.92354	2.77489		STDEV	3.04959	3.56371		STDEV	2.28035	2.58844
				Control	IR			Control	IR			Control	IR
			HK_372_F1	16	23		HK_372_F1	10	17		HK_372_F1	9	15
			HK_372_F2	12	26		HK_372_F2	11	28		HK_372_F2	13	20
			HK_372_F3	12	22		HK_372_F3	12	21		HK_372_F3	16	25
			HK_372_F4	11	18		HK_372_F4	18	20		HK_372_F4	13	28
			HK_372_F5	10	20		HK_372_F5	12	21		HK_372_F5	11	21
			avg	12.2	21.8		avg	12.6	21.4		avg	12.4	21.8
			STDEV	2.28035	3.03315		STDEV	3.1305	4.03733		STDEV	2.60768	4.96991
				Control	IR			Control	IR			Control	IR
			HK_382_F1	8	18		HK_382_F1	10	15		HK_382_F1	10	23
			HK_382_F2	10	24		HK_382_F2	9	19		HK_382_F2	7	20
			HK_382_F3	11	15		HK_382_F3	12	21		HK_382_F3	9	18
			HK_382_F4	9	18		HK_382_F4	11	25		HK_382_F4	8	19
			HK_382_F5	9	21		HK_382_F5	9	20		HK_382_F5	7	21
			avg	9.4	19.2		avg	10.2	20		avg	8.2	20.2
			STDEV	1.14018	3.42053		STDEV	1.14018	3.42053		STDEV	1.14018	3.42053

[truncated: 49 more sheets: Fig.3g, Fig.4b, Fig. 4d, Fig.4f, Fig.4g, Fig.4iandj, Fig5e blot, Fig.5f, Fig.5h, Fig.5i, Fig.5j,k, Fig. 6b, Fig6b blot, Fig.6c,d, Fig. 6f, Fig. 6h, Fig7a blot, Fig.7b, Fig.7c, Fig.7e …]
